# Supplementary material for: Nickel(II) Complex of N4 Schiff Base Ligand as a Building Block for a Conducting Metallopolymer with Multiple Redox States
Source: Molecules. 2021 Apr 30;26(9):2646. doi: 10.3390/molecules26092646 (PMC8124806; doi:10.3390/molecules26092646)
Supplement: Supplementary file 1 [file molecules-26-02646-s001.zip]

Archive with 1 entries (1 files):
- molecules-1194555-supplementary.pdf
